# Supplementary material for: Phylogenetic analysis linked fatal neurologic disease in leopards (Panthera pardus) to Asia-5 lineage of canine distemper virus in Nepal
Source: Virus Res. 2024 Sep 25;350:199463. doi: 10.1016/j.virusres.2024.199463 (PMC11460512; doi:10.1016/j.virusres.2024.199463)
Supplement: Supplementary file 2 — The viral genetic sequences obtained in this study have been deposited in the NCBI GenBank database. Accession numbers for these sequences can be found in Supplementary Table S1. The accession numbers are OR123688- OR123692, OR243301. [file mmc2.xlsx]

## Sheet: Sheet1
Supplementary Table S2. List of references sequences of hemagluttinin gene of CDV along with their host, country, date, and genbank accession numbers. All of the sequences were used during phylogenetic analysis in this study.
S.N.	Family	Common name	Scientific name	Country		Collection date	GenBank accession
1	Ailuridae	Red panda	Ailurus fulgens	India		2012	KC479138
2	Canidae	Golden jackal	Canis aureus	India		2019	MW876862
3	Canidae	Golden jackal	Canis aureus	Tanzania	Serengheti	2011	KC916714
4	Canidae	Domestic dog	Canis lupus familiaris	India		2007	AM903376
5	Canidae	Domestic dog	Canis lupus familiaris	India		2012	KC479141
6	Canidae	Domestic dog	Canis lupus familiaris	India		2013	LC011103
7	Canidae	Domestic dog	Canis lupus familiaris	India	Uttar Pradesh	2015	MF964182
8	Canidae	Domestic dog	Canis lupus familiaris	India	Uttar Pradesh	2015	MF964183
9	Canidae	Domestic dog	Canis lupus familiaris	India		2016	JN622007
10	Canidae	Domestic dog	Canis lupus familiaris	India	Uttar Pradesh	2016	MF964178
11	Canidae	Domestic dog	Canis lupus familiaris	India	Uttar Pradesh	2016	MF964180
12	Canidae	Domestic dog	Canis lupus familiaris	India	Uttar Pradesh	2016	MF964187
13	Canidae	Domestic dog	Canis lupus familiaris	India	Uttar Pradesh	2016	MF964181
14	Canidae	Domestic dog	Canis lupus familiaris	India	Uttar Pradesh	2016	MF964179
15	Canidae	Domestic dog	Canis lupus familiaris	India	Uttar Pradesh	2016	MF964186
16	Canidae	Domestic dog	Canis lupus familiaris	India	Uttar Pradesh	2016	MF964185
17	Canidae	Domestic dog	Canis lupus familiaris	Nepal	Kathmandu	2018	OQ363403
18	Canidae	Domestic dog	Canis lupus familiaris	Nepal	Kathmandu	2018	OQ363404
19	Canidae	Domestic dog	Canis lupus familiaris	Nepal	Kathmandu	2018	OQ363405
20	Canidae	Domestic dog	Canis lupus familiaris	Nepal	Kathmandu	2018	OQ363406
21	Canidae	Domestic dog	Canis lupus familiaris	Nepal	Kathmandu	2018	OQ363407
22	Canidae	Domestic dog	Canis lupus familiaris	Tanzania	Serengheti	1994	JN812976
23	Canidae	African wild dog	Lycaon pictus	Tanzania	Serengheti	2007	KC916715
24	Canidae	Common raccoon dog	Nyctereutes procyonoides	Russia		2013	KX708727
25	Canidae	Bat-eared fox	Otocyon megalotis	Tanzania	Serengheti	1994	KC916716
26	Felidae	African lion	Panthera leo	Tanzania	Serengheti	1994	JN812975
27	Felidae	Asiatic lion	Panthera leo persica	India		2017	MG696110
28	Felidae	Asiatic lion	Panthera leo persica	India		2018	MK037459
29	Felidae	Asiatic lion	Panthera leo persica	India		2018	MK037460
30	Felidae	Asiatic lion	Panthera leo persica	India		2018	MK037463
31	Felidae	Leopard	Panthera pardus	India		2019	MT292106
32	Felidae	Amur leopard	Panthera pardus orientalis	Russia		2015	MK169401
33	Felidae	Amur leopard	Panthera pardus orientalis	Russia		2015	KY807293
34	Felidae	Bengal tiger	Panthera tigris	India		2012	KC479140
35	Felidae	Bengal tiger	Panthera tigris	India		2012	KC479139
36	Felidae	Bengal tiger	Panthera tigris	India		2017	MG990935
37	Felidae	Bengal tiger	Panthera tigris	India		2017	MH053386
38	Felidae	Amur tiger	Panthera tigris altaica	Russia		2004	KX774415
39	Felidae	Amur tiger	Panthera tigris altaica	Russia		2004	KC579363
40	Felidae	Amur tiger	Panthera tigris altaica	Russia		2006	KX708720
41	Felidae	Amur tiger	Panthera tigris altaica	Russia		2010	KC579362
42	Felidae	Amur tiger	Panthera tigris altaica	Russia		2013	KX708726
43	Hyaenidae	Spotted hyaena	Crocuta crocuta	Tanzania		1994	KC916717
44	Mustelidae	Sable	Martes zibellina	Russia		2012	KX708723
45	Mustelidae	Sable	Martes zibellina	Russia		2012	KX708724
46	Mustelidae	Sable	Martes zibellina	Russia		2012	KX708725
47	Mustelidae	Sable	Martes zibellina	Russia		2013	KX708731
48	Mustelidae	Sable	Martes zibellina	Russia		NA	KX708729
49	Mustelidae	Sable	Martes zibellina	Russia		NA	KX708728
50	Mustelidae	Sable	Martes zibellina	Russia		NA	KX708730
51	Mustelidae	Asian badger	Meles leucurus	Russia		2013	KX708718
52	Viverridae	Asian palm civet	Paradoxurus hermaphroditus	India		2016	MF964190
53	Vaccine	Vaccine strain	Vaccine Onderstepoort	UK		NA	AF305419
54	Vaccine	Vaccine strain	Vaccine Onderstepoort	USA		NA	AF378705
55	Vaccine	Vaccine strain	Vaccine Snyder Hill	South Africa		1940	AF259552
